# Supplementary material for: Physical and Mechanical Characterization of Titica Vine (Heteropsis flexuosa) Incorporated Epoxy Matrix Composites
Source: Polymers (Basel). 2021 Nov 24;13(23):4079. doi: 10.3390/polym13234079 (PMC8659021; doi:10.3390/polym13234079)
Supplement: Supplementary file 1 [file polymers-13-04079-s001.zip]

Archive with 1 entries (1 files):
- polymers-1434382-supplementary.pdf
